# Supplementary material for: Comparative Identification of MicroRNAs in Apis cerana cerana Workers’ Midguts in Response to Nosema ceranae Invasion
Source: Insects. 2019 Aug 21;10(9):258. doi: 10.3390/insects10090258 (PMC6780218; doi:10.3390/insects10090258)
Supplement: Supplementary file 1 [file insects-10-00258-s001.zip]

Archive with 15 entries (14 files):
- Supplementary Files/
- Supplementary Files/Figure S1.tif
- Supplementary Files/Figure S2.tif
- Supplementary Files/Figure S3.tif
- Supplementary Files/Table S1.doc
- Supplementary Files/Table S10.xls
- Supplementary Files/Table S11.xls
- Supplementary Files/Table S2.doc
- Supplementary Files/Table S3.doc
- Supplementary Files/Table S4.doc
- Supplementary Files/Table S5.doc
- Supplementary Files/Table S6.doc
- Supplementary Files/Table S7.doc
- Supplementary Files/Table S8.xls
- Supplementary Files/Table S9.xls
