# Supplementary material for: Comparative Identification of MicroRNAs in Apis cerana cerana Workers’ Midguts in Response to Nosema ceranae Invasion
Source: Insects. 2019 Aug 21;10(9):258. doi: 10.3390/insects10090258 (PMC6780218; doi:10.3390/insects10090258)
Supplement: Supplementary file 1 [file insects-10-00258-s001.zip › Supplementary Files/Table S8.xls]

## Sheet: AcCK1 vs AcT1
Table S8 GO enrichement analysis for the target mRNAs of DEmiRNAs in AcCK1 vs AcT1.
Ontology	Term	Num of target mRNA	Target mRNA
Biological process	Biological regulation	266	XM_017055432.1;XM_017053084.1;XM_017064863.1;XM_017062864.1;XM_017050981.1;XM_017056081.1;XM_017054392.1;XM_017053085.1;XM_017051954.1;XM_017055433.1;XM_017054677.1;XM_017059295.1;XM_017055578.1;XM_017063919.1;XM_017053086.1;XM_017053087.1;XM_017066025.1;XM_017062865.1;XM_017057133.1;XM_017052301.1;XM_017066555.1;XM_017051146.1;XM_017054173.1;XM_017057139.1;XM_017063324.1;XM_017065061.1;XM_017053…
Biological process	Signaling	79	XM_017056081.1;XM_017057133.1;XM_017052301.1;XM_017057139.1;XM_017063324.1;XM_017060446.1;XM_017059000.1;XM_017051543.1;XM_017064234.1;XM_017063332.1;XM_017064237.1;XM_017050192.1;XM_017060445.1;XM_017058999.1;XM_017060444.1;XM_017066532.1;XM_017049237.1;XM_017053959.1;XM_017066171.1;XM_017053255.1;XM_017053112.1;XM_017064803.1;XM_017053250.1;XM_017064239.1;XM_017049839.1;XM_017066083.1;XM_017054…
Biological process	Localization	121	XM_017049956.1;XM_017049952.1;XM_017051281.1;XM_017067359.1;XM_017058498.1;XM_017048928.1;XM_017053224.1;XM_017057133.1;XM_017059071.1;XM_017057139.1;XM_017058499.1;XM_017049631.1;XM_017049483.1;XM_017059000.1;XM_017066465.1;XM_017058496.1;XM_017064672.1;XM_017067360.1;XM_017048923.1;XM_017067370.1;XM_017048930.1;XM_017059863.1;XM_017055741.1;XM_017049953.1;XM_017049640.1;XM_017058999.1;XM_017048…
Biological process	Biological adhesion	11	XM_017055965.1;XM_017055969.1;XM_017055968.1;XM_017055964.1;XM_017062764.1;XM_017055967.1;XM_017059775.1;XM_017055971.1;XM_017062763.1;XM_017055966.1;XM_017055970.1
Biological process	Multi-organism process	4	XM_017055186.1;XM_017055185.1;XM_017059068.1;XM_017059067.1
Biological process	Reproduction	2	XM_017059068.1;XM_017059067.1
Biological process	Behavior	2	XM_017059068.1;XM_017059067.1
Biological process	Reproductive process	2	XM_017059068.1;XM_017059067.1
Biological process	Response to stimulus	88	XM_017056081.1;XM_017057133.1;XM_017052301.1;XM_017057139.1;XM_017063324.1;XM_017060446.1;XM_017059000.1;XM_017051543.1;XM_017064234.1;XM_017063332.1;XM_017064237.1;XM_017050192.1;XM_017064151.1;XM_017060445.1;XM_017058999.1;XM_017060444.1;XM_017066532.1;XM_017056095.1;XM_017049237.1;XM_017053959.1;XM_017066171.1;XM_017053255.1;XM_017053112.1;XM_017064803.1;XM_017053250.1;XM_017064239.1;XM_017057…
Biological process	Single-organism process	258	XM_017053084.1;XM_017064863.1;XM_017065968.1;XM_017056081.1;XM_017054392.1;XM_017053085.1;XM_017049956.1;XM_017049952.1;XM_017051281.1;XM_017067359.1;XM_017058498.1;XM_017053086.1;XM_017052594.1;XM_017053224.1;XM_017053087.1;XM_017066715.1;XM_017051763.1;XM_017056021.1;XM_017057133.1;XM_017052301.1;XM_017066555.1;XM_017059071.1;XM_017065967.1;XM_017057139.1;XM_017058499.1;XM_017063324.1;XM_017053…
Biological process	Developmental process	5	XM_017062764.1;XM_017059068.1;XM_017059067.1;XM_017067301.1;XM_017062763.1
Biological process	Immune system process	1	XM_017052836.1
Biological process	Cellular component organization or biogenesis	25	XM_017054392.1;XM_017065914.1;XM_017066555.1;XM_017056095.1;XM_017053398.1;XM_017049289.1;XM_017052218.1;XM_017064973.1;XM_017064516.1;XM_017065090.1;XM_017065237.1;XM_017065310.1;XM_017059068.1;XM_017064596.1;XM_017052225.1;XM_017059067.1;XM_017052247.1;XM_017065474.1;XM_017054391.1;XM_017054730.1;XM_017054388.1;XM_017055572.1;XM_017054390.1;XM_017065166.1;XM_017066524.1
Biological process	Multicellular organismal process	23	XM_017056970.1;XM_017048814.1;XM_017049237.1;XM_017053959.1;XM_017067146.1;XM_017054012.1;XM_017062764.1;XM_017049239.1;XM_017062262.1;XM_017067165.1;XM_017067157.1;XM_017054824.1;XM_017059068.1;XM_017059067.1;XM_017049241.1;XM_017050358.1;XM_017057165.1;XM_017053960.1;XM_017056969.1;XM_017049240.1;XM_017067174.1;XM_017062763.1;XM_017048815.1
Biological process	Cellular process	304	XM_017053084.1;XM_017064863.1;XM_017065968.1;XM_017062864.1;XM_017050981.1;XM_017056081.1;XM_017054392.1;XM_017064723.1;XM_017053085.1;XM_017065914.1;XM_017049956.1;XM_017049952.1;XM_017051281.1;XM_017064828.1;XM_017056325.1;XM_017062039.1;XM_017053086.1;XM_017053087.1;XM_017066025.1;XM_017049243.1;XM_017062628.1;XM_017056021.1;XM_017062865.1;XM_017057133.1;XM_017052301.1;XM_017066555.1;XM_017059…
Biological process	Metabolic process	234	XM_017053084.1;XM_017062864.1;XM_017051075.1;XM_017050981.1;XM_017054392.1;XM_017064723.1;XM_017053085.1;XM_017065914.1;XM_017064828.1;XM_017054677.1;XM_017056325.1;XM_017049682.1;XM_017062039.1;XM_017053086.1;XM_017052594.1;XM_017053087.1;XM_017066025.1;XM_017057618.1;XM_017049243.1;XM_017062628.1;XM_017066715.1;XM_017051763.1;XM_017064355.1;XM_017056021.1;XM_017062865.1;XM_017052301.1;XM_017066…
Molecular function	Nucleic acid binding transcription factor activity	60	XM_017055432.1;XM_017062864.1;XM_017050981.1;XM_017055433.1;XM_017055578.1;XM_017066025.1;XM_017062865.1;XM_017064234.1;XM_017050979.1;XM_017051403.1;XM_017064237.1;XM_017067087.1;XM_017061214.1;XM_017062125.1;XM_017061014.1;XM_017056355.1;XM_017053959.1;XM_017062123.1;XM_017050982.1;XM_017060638.1;XM_017053133.1;XM_017064239.1;XM_017067085.1;XM_017066026.1;XM_017054012.1;XM_017067088.1;XM_017061…
Molecular function	Molecular function regulator	19	XM_017054677.1;XM_017063919.1;XM_017057249.1;XM_017048297.1;XM_017054680.1;XM_017055186.1;XM_017057406.1;XM_017054679.1;XM_017057407.1;XM_017054682.1;XM_017055185.1;XM_017057405.1;XM_017063921.1;XM_017054683.1;XM_017054681.1;XM_017063918.1;XM_017066381.1;XM_017066382.1;XM_017063920.1
Molecular function	Binding	389	XM_017055432.1;XM_017054998.1;XM_017051397.1;XM_017062864.1;XM_017050981.1;XM_017054392.1;XM_017064723.1;XM_017065914.1;XM_017051954.1;XM_017055433.1;XM_017061303.1;XM_017054677.1;XM_017059295.1;XM_017058498.1;XM_017061315.1;XM_017049682.1;XM_017066727.1;XM_017066025.1;XM_017057618.1;XM_017049243.1;XM_017051763.1;XM_017064355.1;XM_017056021.1;XM_017062865.1;XM_017057133.1;XM_017062656.1;XM_017066…
Molecular function	Transporter activity	53	XM_017049956.1;XM_017049952.1;XM_017051281.1;XM_017058498.1;XM_017059071.1;XM_017058499.1;XM_017049483.1;XM_017059000.1;XM_017058496.1;XM_017064672.1;XM_017067370.1;XM_017059863.1;XM_017049953.1;XM_017058999.1;XM_017049480.1;XM_017064674.1;XM_017061928.1;XM_017064671.1;XM_017056051.1;XM_017064673.1;XM_017057479.1;XM_017053376.1;XM_017064676.1;XM_017059079.1;XM_017059078.1;XM_017051285.1;XM_017053…
Molecular function	Molecular transducer activity	41	XM_017056081.1;XM_017062409.1;XM_017063324.1;XM_017060446.1;XM_017049483.1;XM_017059000.1;XM_017051543.1;XM_017063332.1;XM_017050192.1;XM_017067370.1;XM_017060445.1;XM_017058999.1;XM_017060444.1;XM_017066532.1;XM_017049480.1;XM_017061453.1;XM_017063347.1;XM_017048810.1;XM_017060736.1;XM_017048997.1;XM_017050181.1;XM_017051541.1;XM_017060443.1;XM_017054824.1;XM_017049481.1;XM_017064128.1;XM_017049…
Molecular function	Signal transducer activity	27	XM_017056081.1;XM_017062409.1;XM_017060446.1;XM_017051543.1;XM_017050192.1;XM_017060445.1;XM_017060444.1;XM_017066532.1;XM_017054033.1;XM_017048810.1;XM_017060736.1;XM_017048997.1;XM_017050181.1;XM_017051541.1;XM_017060443.1;XM_017054824.1;XM_017051544.1;XM_017051082.1;XM_017060442.1;XM_017048677.1;XM_017051545.1;XM_017060448.1;XM_017060447.1;XM_017062410.1;XM_017056464.1;XM_017051083.1;XM_017050…
Molecular function	Catalytic activity	239	XM_017052410.1;XM_017051075.1;XM_017054392.1;XM_017064723.1;XM_017052941.1;XM_017051954.1;XM_017064828.1;XM_017054677.1;XM_017058498.1;XM_017056325.1;XM_017049682.1;XM_017057618.1;XM_017049243.1;XM_017062628.1;XM_017066715.1;XM_017051763.1;XM_017056021.1;XM_017057133.1;XM_017052301.1;XM_017066555.1;XM_017057139.1;XM_017058499.1;XM_017063324.1;XM_017051760.1;XM_017058536.1;XM_017063043.1;XM_017058…
Cellular component	Cell junction	3	XM_017061453.1;XM_017065279.1;XM_017065278.1
Cellular component	Organelle	158	XM_017055432.1;XM_017064863.1;XM_017062864.1;XM_017050981.1;XM_017054392.1;XM_017065914.1;XM_017055433.1;XM_017059295.1;XM_017058498.1;XM_017065594.1;XM_017055578.1;XM_017062039.1;XM_017058652.1;XM_017066025.1;XM_017065598.1;XM_017062628.1;XM_017062865.1;XM_017066555.1;XM_017051146.1;XM_017054173.1;XM_017058499.1;XM_017063131.1;XM_017064234.1;XM_017058496.1;XM_017050979.1;XM_017051403.1;XM_017064…
Cellular component	Synapse part	11	XM_017049483.1;XM_017059000.1;XM_017067370.1;XM_017058999.1;XM_017049480.1;XM_017066083.1;XM_017049481.1;XM_017049482.1;XM_017066082.1;XM_017048610.1;XM_017048601.1
Cellular component	Synapse	11	XM_017049483.1;XM_017059000.1;XM_017067370.1;XM_017058999.1;XM_017049480.1;XM_017066083.1;XM_017049481.1;XM_017049482.1;XM_017066082.1;XM_017048610.1;XM_017048601.1
Cellular component	Membrane part	163	XM_017066971.1;XM_017056081.1;XM_017049956.1;XM_017049952.1;XM_017051281.1;XM_017067359.1;XM_017058498.1;XM_017053224.1;XM_017052301.1;XM_017062409.1;XM_017059071.1;XM_017058499.1;XM_017055965.1;XM_017055969.1;XM_017060446.1;XM_017049483.1;XM_017059000.1;XM_017051543.1;XM_017053408.1;XM_017066465.1;XM_017058496.1;XM_017057764.1;XM_017064672.1;XM_017067360.1;XM_017056848.1;XM_017053209.1;XM_017050…
Cellular component	Membrane	163	XM_017066971.1;XM_017056081.1;XM_017049956.1;XM_017049952.1;XM_017051281.1;XM_017067359.1;XM_017058498.1;XM_017053224.1;XM_017052301.1;XM_017062409.1;XM_017059071.1;XM_017058499.1;XM_017055965.1;XM_017055969.1;XM_017060446.1;XM_017049483.1;XM_017059000.1;XM_017051543.1;XM_017053408.1;XM_017066465.1;XM_017058496.1;XM_017057764.1;XM_017064672.1;XM_017067360.1;XM_017056848.1;XM_017053209.1;XM_017050…
Cellular component	Extracellular matrix	6	XM_017054677.1;XM_017054680.1;XM_017054679.1;XM_017054682.1;XM_017054683.1;XM_017054681.1
Cellular component	Cell	196	XM_017055432.1;XM_017064863.1;XM_017062864.1;XM_017050981.1;XM_017054392.1;XM_017065914.1;XM_017055433.1;XM_017059295.1;XM_017058498.1;XM_017065594.1;XM_017055578.1;XM_017062039.1;XM_017058652.1;XM_017066025.1;XM_017065598.1;XM_017062628.1;XM_017062865.1;XM_017057133.1;XM_017066555.1;XM_017051146.1;XM_017054173.1;XM_017057139.1;XM_017058499.1;XM_017049250.1;XM_017063131.1;XM_017049483.1;XM_017059…
Cellular component	Cell part	196	XM_017055432.1;XM_017064863.1;XM_017062864.1;XM_017050981.1;XM_017054392.1;XM_017065914.1;XM_017055433.1;XM_017059295.1;XM_017058498.1;XM_017065594.1;XM_017055578.1;XM_017062039.1;XM_017058652.1;XM_017066025.1;XM_017065598.1;XM_017062628.1;XM_017062865.1;XM_017057133.1;XM_017066555.1;XM_017051146.1;XM_017054173.1;XM_017057139.1;XM_017058499.1;XM_017049250.1;XM_017063131.1;XM_017049483.1;XM_017059…
Cellular component	Organelle part	12	XM_017058498.1;XM_017058652.1;XM_017058499.1;XM_017058496.1;XM_017058648.1;XM_017058650.1;XM_017053398.1;XM_017058649.1;XM_017049653.1;XM_017060360.1;XM_017058651.1;XM_017054489.1
Cellular component	Macromolecular complex	26	XM_017065914.1;XM_017058652.1;XM_017049250.1;XM_017064234.1;XM_017064237.1;XM_017063599.1;XM_017052123.1;XM_017058648.1;XM_017058650.1;XM_017064239.1;XM_017053398.1;XM_017064235.1;XM_017055448.1;XM_017058649.1;XM_017049653.1;XM_017059068.1;XM_017055446.1;XM_017059067.1;XM_017064238.1;XM_017062583.1;XM_017064240.1;XM_017064236.1;XM_017058651.1;XM_017055449.1;XM_017055435.1;XM_017055030.1
