# Supplementary material for: Comparative Identification of MicroRNAs in Apis cerana cerana Workers’ Midguts in Response to Nosema ceranae Invasion
Source: Insects. 2019 Aug 21;10(9):258. doi: 10.3390/insects10090258 (PMC6780218; doi:10.3390/insects10090258)
Supplement: Supplementary file 1 [file insects-10-00258-s001.zip › Supplementary Files/Table S9.xls]

## Sheet: AcCK2 vs AcT2
Table S9 GO enrichement analysis for the target mRNAs of DEmiRNAs in AcCK2 vs AcT2.
Ontology	Term	Num of target mRNA	Target mRNA
Biological process	Cellular process	270	XM_017066466.1;XM_017062764.1;XM_017060722.1;XM_017064776.1;XM_017052300.1;XM_017065474.1;XM_017053085.1;XM_017049243.1;XM_017064128.1;XM_017052703.1;XM_017063339.1;XM_017065900.1;XM_017058999.1;XM_017051616.1;XM_017051983.1;XM_017051863.1;XM_017057764.1;XM_017053472.1;XM_017051210.1;XM_017055780.1;XM_017056325.1;XM_017065394.1;XM_017053084.1;XM_017052346.1;XM_017063332.1;XM_017065216.1;XM_017059…
Biological process	Single-organism process	221	XM_017067362.1;XM_017066466.1;XM_017062764.1;XM_017060722.1;XM_017052300.1;XM_017065474.1;XM_017053085.1;XM_017049006.1;XM_017063339.1;XM_017065900.1;XM_017058999.1;XM_017051863.1;XM_017067165.1;XM_017057764.1;XM_017053472.1;XM_017051210.1;XM_017055780.1;XM_017051764.1;XM_017053084.1;XM_017063332.1;XM_017065216.1;XM_017059071.1;XM_017054392.1;XM_017050358.1;XM_017064973.1;XM_017064237.1;XM_017063…
Biological process	Metabolic process	207	XM_017062764.1;XM_017060722.1;XM_017064776.1;XM_017052300.1;XM_017065474.1;XM_017053085.1;XM_017049243.1;XM_017064358.1;XM_017064128.1;XM_017060911.1;XM_017052703.1;XM_017063339.1;XM_017065900.1;XM_017051616.1;XM_017051983.1;XM_017053472.1;XM_017055780.1;XM_017056325.1;XM_017065394.1;XM_017051764.1;XM_017053084.1;XM_017052346.1;XM_017063332.1;XM_017065216.1;XM_017054392.1;XM_017050358.1;XM_017049…
Biological process	Biological regulation	189	XM_017059286.1;XM_017062764.1;XM_017060722.1;XM_017052300.1;XM_017065474.1;XM_017053085.1;XM_017059750.1;XM_017061014.1;XM_017064128.1;XM_017063339.1;XM_017058999.1;XM_017059295.1;XM_017051863.1;XM_017051063.1;XM_017067165.1;XM_017056399.1;XM_017051210.1;XM_017053084.1;XM_017063332.1;XM_017054392.1;XM_017050358.1;XM_017064973.1;XM_017064237.1;XM_017057380.1;XM_017065542.1;XM_017054440.1;XM_017056…
Biological process	Localization	93	XM_017067362.1;XM_017066466.1;XM_017062764.1;XM_017055743.1;XM_017049006.1;XM_017061914.1;XM_017058999.1;XM_017048925.1;XM_017059071.1;XM_017064973.1;XM_017048921.1;XM_017055093.1;XM_017061911.1;XM_017048927.1;XM_017057132.1;XM_017062763.1;XM_017048920.1;XM_017066461.1;XM_017048924.1;XM_017057558.1;XM_017052225.1;XM_017055741.1;XM_017066460.1;XM_017052234.1;XM_017067360.1;XM_017055449.1;XM_017059…
Biological process	Response to stimulus	89	XM_017062764.1;XM_017060722.1;XM_017052300.1;XM_017063339.1;XM_017058999.1;XM_017051863.1;XM_017051210.1;XM_017063332.1;XM_017064237.1;XM_017065542.1;XM_017058202.1;XM_017054440.1;XM_017064235.1;XM_017057132.1;XM_017060444.1;XM_017062763.1;XM_017052856.1;XM_017060448.1;XM_017064152.1;XM_017051082.1;XM_017052299.1;XM_017051209.1;XM_017064240.1;XM_017057558.1;XM_017066532.1;XM_017064150.1;XM_017064…
Biological process	Signaling	77	XM_017062764.1;XM_017060722.1;XM_017052300.1;XM_017063339.1;XM_017058999.1;XM_017051863.1;XM_017051210.1;XM_017063332.1;XM_017064237.1;XM_017065542.1;XM_017054440.1;XM_017064235.1;XM_017057132.1;XM_017060444.1;XM_017062763.1;XM_017052856.1;XM_017060448.1;XM_017051082.1;XM_017052299.1;XM_017051209.1;XM_017064240.1;XM_017057558.1;XM_017066532.1;XM_017048906.1;XM_017056081.1;XM_017052873.1;XM_017052…
Biological process	Cellular component organization or biogenesis	21	XM_017065474.1;XM_017054392.1;XM_017064973.1;XM_017064516.1;XM_017054390.1;XM_017065310.1;XM_017052225.1;XM_017052234.1;XM_017065090.1;XM_017054391.1;XM_017059068.1;XM_017065166.1;XM_017052247.1;XM_017066524.1;XM_017064596.1;XM_017065237.1;XM_017065914.1;XM_017052218.1;XM_017054388.1;XM_017056095.1;XM_017059067.1
Biological process	Multicellular organismal process	19	XM_017062764.1;XM_017060722.1;XM_017067165.1;XM_017050358.1;XM_017062763.1;XM_017067157.1;XM_017056970.1;XM_017054824.1;XM_017052512.1;XM_017059068.1;XM_017051341.1;XM_017048815.1;XM_017067174.1;XM_017067146.1;XM_017062262.1;XM_017050904.1;XM_017056969.1;XM_017059067.1;XM_017048814.1
Biological process	Biological adhesion	11	XM_017062764.1;XM_017055965.1;XM_017062763.1;XM_017055971.1;XM_017055969.1;XM_017066225.1;XM_017055966.1;XM_017055968.1;XM_017055970.1;XM_017055967.1;XM_017055964.1
Biological process	Developmental process	5	XM_017062764.1;XM_017062763.1;XM_017059068.1;XM_017050904.1;XM_017059067.1
Biological process	Multi-organism process	4	XM_017059068.1;XM_017055186.1;XM_017055185.1;XM_017059067.1
Biological process	Reproduction	2	XM_017059068.1;XM_017059067.1
Biological process	Behavior	2	XM_017059068.1;XM_017059067.1
Biological process	Reproductive process	2	XM_017059068.1;XM_017059067.1
Cellular component	Cell	130	XM_017059286.1;XM_017062764.1;XM_017065474.1;XM_017059750.1;XM_017064128.1;XM_017065900.1;XM_017058999.1;XM_017067001.1;XM_017059295.1;XM_017051863.1;XM_017067165.1;XM_017056399.1;XM_017054392.1;XM_017050358.1;XM_017064973.1;XM_017064237.1;XM_017049140.1;XM_017056404.1;XM_017062630.1;XM_017058406.1;XM_017056406.1;XM_017064235.1;XM_017056405.1;XM_017057132.1;XM_017055578.1;XM_017055581.1;XM_017054…
Cellular component	Cell part	130	XM_017059286.1;XM_017062764.1;XM_017065474.1;XM_017059750.1;XM_017064128.1;XM_017065900.1;XM_017058999.1;XM_017067001.1;XM_017059295.1;XM_017051863.1;XM_017067165.1;XM_017056399.1;XM_017054392.1;XM_017050358.1;XM_017064973.1;XM_017064237.1;XM_017049140.1;XM_017056404.1;XM_017062630.1;XM_017058406.1;XM_017056406.1;XM_017064235.1;XM_017056405.1;XM_017057132.1;XM_017055578.1;XM_017055581.1;XM_017054…
Cellular component	Membrane	122	XM_017067362.1;XM_017066466.1;XM_017060722.1;XM_017052300.1;XM_017065279.1;XM_017061914.1;XM_017058999.1;XM_017067001.1;XM_017055069.1;XM_017057764.1;XM_017053472.1;XM_017064697.1;XM_017059071.1;XM_017055965.1;XM_017054440.1;XM_017049305.1;XM_017061911.1;XM_017053209.1;XM_017060444.1;XM_017055971.1;XM_017060448.1;XM_017051082.1;XM_017066461.1;XM_017055969.1;XM_017052299.1;XM_017049306.1;XM_017061…
Cellular component	Membrane part	120	XM_017067362.1;XM_017066466.1;XM_017060722.1;XM_017052300.1;XM_017065279.1;XM_017061914.1;XM_017058999.1;XM_017067001.1;XM_017055069.1;XM_017057764.1;XM_017053472.1;XM_017064697.1;XM_017059071.1;XM_017055965.1;XM_017054440.1;XM_017049305.1;XM_017061911.1;XM_017053209.1;XM_017060444.1;XM_017055971.1;XM_017060448.1;XM_017051082.1;XM_017066461.1;XM_017055969.1;XM_017052299.1;XM_017049306.1;XM_017061…
Cellular component	Organelle	93	XM_017059286.1;XM_017062764.1;XM_017065474.1;XM_017059750.1;XM_017064128.1;XM_017067001.1;XM_017059295.1;XM_017051863.1;XM_017067165.1;XM_017056399.1;XM_017054392.1;XM_017050358.1;XM_017064973.1;XM_017064237.1;XM_017049140.1;XM_017056404.1;XM_017062630.1;XM_017058406.1;XM_017056406.1;XM_017064235.1;XM_017056405.1;XM_017055578.1;XM_017054390.1;XM_017062763.1;XM_017062312.1;XM_017049653.1;XM_017067…
Cellular component	Macromolecular complex	21	XM_017064237.1;XM_017049140.1;XM_017064235.1;XM_017049653.1;XM_017064240.1;XM_017052123.1;XM_017055449.1;XM_017058531.1;XM_017059068.1;XM_017049250.1;XM_017055448.1;XM_017050904.1;XM_017063599.1;XM_017065914.1;XM_017064239.1;XM_017055446.1;XM_017055435.1;XM_017059067.1;XM_017064236.1;XM_017064238.1;XM_017064234.1
Cellular component	Organelle part	10	XM_017049140.1;XM_017049653.1;XM_017058498.1;XM_017058590.1;XM_017058531.1;XM_017056242.1;XM_017058496.1;XM_017058589.1;XM_017054489.1;XM_017058499.1
Cellular component	Synapse part	5	XM_017058999.1;XM_017048601.1;XM_017048610.1;XM_017059000.1;XM_017067370.1
Cellular component	Synapse	5	XM_017058999.1;XM_017048601.1;XM_017048610.1;XM_017059000.1;XM_017067370.1
Cellular component	Cell junction	3	XM_017065279.1;XM_017065278.1;XM_017061453.1
Cellular component	Supramolecular fiber	2	XM_017058590.1;XM_017058589.1
Molecular function	Binding	308	XM_017059286.1;XM_017062764.1;XM_017064776.1;XM_017055743.1;XM_017063700.1;XM_017049243.1;XM_017064358.1;XM_017061014.1;XM_017062621.1;XM_017063884.1;XM_017064128.1;XM_017052703.1;XM_017063339.1;XM_017067001.1;XM_017050586.1;XM_017051616.1;XM_017059295.1;XM_017051983.1;XM_017048405.1;XM_017055224.1;XM_017067165.1;XM_017056399.1;XM_017051210.1;XM_017055780.1;XM_017065394.1;XM_017051764.1;XM_017052…
Molecular function	Catalytic activity	200	XM_017062764.1;XM_017064776.1;XM_017052300.1;XM_017065474.1;XM_017063700.1;XM_017049243.1;XM_017054992.1;XM_017060911.1;XM_017063047.1;XM_017052703.1;XM_017063339.1;XM_017065900.1;XM_017051616.1;XM_017051983.1;XM_017056399.1;XM_017053472.1;XM_017055780.1;XM_017050053.1;XM_017056325.1;XM_017065394.1;XM_017051764.1;XM_017052346.1;XM_017063332.1;XM_017065216.1;XM_017054392.1;XM_017052463.1;XM_017065…
Molecular function	Molecular transducer activity	36	XM_017060722.1;XM_017064128.1;XM_017063339.1;XM_017058999.1;XM_017063332.1;XM_017054440.1;XM_017060444.1;XM_017060448.1;XM_017051082.1;XM_017066532.1;XM_017054824.1;XM_017056081.1;XM_017061453.1;XM_017060442.1;XM_017051341.1;XM_017060446.1;XM_017060447.1;XM_017051545.1;XM_017051543.1;XM_017060445.1;XM_017060736.1;XM_017051083.1;XM_017056961.1;XM_017048601.1;XM_017063324.1;XM_017048610.1;XM_017048…
Molecular function	Nucleic acid binding transcription factor activity	26	XM_017061014.1;XM_017064237.1;XM_017064235.1;XM_017055578.1;XM_017064240.1;XM_017060638.1;XM_017055452.1;XM_017062124.1;XM_017052512.1;XM_017060636.1;XM_017061214.1;XM_017055957.1;XM_017058953.1;XM_017060635.1;XM_017060637.1;XM_017055453.1;XM_017062123.1;XM_017064239.1;XM_017056937.1;XM_017062125.1;XM_017061015.1;XM_017060640.1;XM_017064236.1;XM_017064238.1;XM_017064234.1;XM_017055454.1
Molecular function	Signal transducer activity	25	XM_017060722.1;XM_017054440.1;XM_017060444.1;XM_017060448.1;XM_017051082.1;XM_017066532.1;XM_017054824.1;XM_017056081.1;XM_017060442.1;XM_017051341.1;XM_017060446.1;XM_017060447.1;XM_017051545.1;XM_017051543.1;XM_017060445.1;XM_017060736.1;XM_017051083.1;XM_017056961.1;XM_017048677.1;XM_017051541.1;XM_017056937.1;XM_017057446.1;XM_017060443.1;XM_017051544.1;XM_017057447.1
Molecular function	Transporter activity	25	XM_017058999.1;XM_017059071.1;XM_017055449.1;XM_017059070.1;XM_017058498.1;XM_017057479.1;XM_017053377.1;XM_017055448.1;XM_017061928.1;XM_017050904.1;XM_017048601.1;XM_017048610.1;XM_017053375.1;XM_017058496.1;XM_017059079.1;XM_017059000.1;XM_017059078.1;XM_017053378.1;XM_017067370.1;XM_017055446.1;XM_017055435.1;XM_017053376.1;XM_017059863.1;XM_017053374.1;XM_017058499.1
Molecular function	Molecular function regulator	12	XM_017066381.1;XM_017065185.1;XM_017056255.1;XM_017065184.1;XM_017055186.1;XM_017057407.1;XM_017057405.1;XM_017066382.1;XM_017065187.1;XM_017065186.1;XM_017055185.1;XM_017057406.1
